# Supplementary material for: Enhanced Epoxy Composites Reinforced by 3D-Aligned Aluminum Borate Nanowhiskers
Source: Materials (Basel). 2024 Sep 26;17(19):4727. doi: 10.3390/ma17194727 (PMC11477867; doi:10.3390/ma17194727)
Supplement: Supplementary file 1 [file materials-17-04727-s001.zip]

Archive with 1 entries (1 files):
- materials-3208813-supplementary.pdf
